# Supplementary material for: Higher programmed cell death 1 ligand 1 (PD-L1) mRNA level in clear cell renal cell carcinomas is associated with a favorable outcome due to the active immune responses in tumor tissues
Source: Oncotarget. 2016 Dec 1;8(2):3355–63. doi: 10.18632/oncotarget.13765 (PMC5356887; doi:10.18632/oncotarget.13765)
Supplement: Supplementary file 2 [file oncotarget-08-3355-s002.xlsx]

## Sheet: TCGA KIRC patients
TCGA-6D-AA2E
TCGA-A3-3306
TCGA-A3-3307
TCGA-A3-3308
TCGA-A3-3311
TCGA-A3-3313
TCGA-A3-3316
TCGA-A3-3317
TCGA-A3-3319
TCGA-A3-3320
TCGA-A3-3322
TCGA-A3-3323
TCGA-A3-3324
TCGA-A3-3325
TCGA-A3-3326
TCGA-A3-3328
TCGA-A3-3329
TCGA-A3-3331
TCGA-A3-3335
TCGA-A3-3343
TCGA-A3-3346
TCGA-A3-3347
TCGA-A3-3349
TCGA-A3-3351
TCGA-A3-3352
TCGA-A3-3357
TCGA-A3-3358
TCGA-A3-3359
TCGA-A3-3362
TCGA-A3-3363
TCGA-A3-3365
TCGA-A3-3367
TCGA-A3-3370
TCGA-A3-3372
TCGA-A3-3373
TCGA-A3-3374
TCGA-A3-3376
TCGA-A3-3378
TCGA-A3-3380
TCGA-A3-3382
TCGA-A3-3383
TCGA-A3-3385
TCGA-A3-3387
TCGA-A3-A6NJ
TCGA-A3-A6NL
TCGA-A3-A6NN
TCGA-A3-A8CQ
TCGA-A3-A8OX
TCGA-AK-3425
TCGA-AK-3426
TCGA-AK-3427
TCGA-AK-3428
TCGA-AK-3429
TCGA-AK-3431
TCGA-AK-3433
TCGA-AK-3434
TCGA-AK-3436
TCGA-AK-3440
TCGA-AK-3443
TCGA-AK-3444
TCGA-AK-3445
TCGA-AK-3447
TCGA-AK-3450
TCGA-AK-3451
TCGA-AK-3453
TCGA-AK-3454
TCGA-AK-3455
TCGA-AK-3456
TCGA-AK-3458
TCGA-AK-3460
TCGA-AK-3461
TCGA-AK-3465
TCGA-AS-3778
TCGA-B0-4688
TCGA-B0-4690
TCGA-B0-4691
TCGA-B0-4693
TCGA-B0-4694
TCGA-B0-4696
TCGA-B0-4697
TCGA-B0-4698
TCGA-B0-4699
TCGA-B0-4700
TCGA-B0-4701
TCGA-B0-4703
TCGA-B0-4706
TCGA-B0-4707
TCGA-B0-4710
TCGA-B0-4712
TCGA-B0-4713
TCGA-B0-4714
TCGA-B0-4718
TCGA-B0-4810
TCGA-B0-4811
TCGA-B0-4813
TCGA-B0-4814
TCGA-B0-4815
TCGA-B0-4816
TCGA-B0-4817
TCGA-B0-4818
TCGA-B0-4819
TCGA-B0-4821
TCGA-B0-4822
TCGA-B0-4823
TCGA-B0-4824
TCGA-B0-4827
TCGA-B0-4828
TCGA-B0-4833
TCGA-B0-4834
TCGA-B0-4836
TCGA-B0-4837
TCGA-B0-4838
TCGA-B0-4839
TCGA-B0-4841
TCGA-B0-4842
TCGA-B0-4843
TCGA-B0-4844
TCGA-B0-4845
TCGA-B0-4846
TCGA-B0-4847
TCGA-B0-4848
TCGA-B0-4849
TCGA-B0-4852
TCGA-B0-4945
TCGA-B0-5075
TCGA-B0-5077
TCGA-B0-5080
TCGA-B0-5081
TCGA-B0-5083
TCGA-B0-5084
TCGA-B0-5085
TCGA-B0-5088
TCGA-B0-5092
TCGA-B0-5094
TCGA-B0-5095
TCGA-B0-5096
TCGA-B0-5097
TCGA-B0-5098
TCGA-B0-5099
TCGA-B0-5100
TCGA-B0-5102
TCGA-B0-5104
TCGA-B0-5106
TCGA-B0-5107
TCGA-B0-5108
TCGA-B0-5109
TCGA-B0-5110
TCGA-B0-5113
TCGA-B0-5115
TCGA-B0-5116
TCGA-B0-5117
TCGA-B0-5119
TCGA-B0-5120
TCGA-B0-5121
TCGA-B0-5399
TCGA-B0-5400
TCGA-B0-5402
TCGA-B0-5690
TCGA-B0-5691
TCGA-B0-5692
TCGA-B0-5693
TCGA-B0-5694
TCGA-B0-5695
TCGA-B0-5696
TCGA-B0-5697
TCGA-B0-5698
TCGA-B0-5699
TCGA-B0-5700
TCGA-B0-5701
TCGA-B0-5702
TCGA-B0-5703
TCGA-B0-5705
TCGA-B0-5706
TCGA-B0-5707
TCGA-B0-5709
TCGA-B0-5710
TCGA-B0-5711
TCGA-B0-5712
TCGA-B0-5713
TCGA-B0-5812
TCGA-B2-3923
TCGA-B2-3924
TCGA-B2-4098
TCGA-B2-4099
TCGA-B2-4101
TCGA-B2-4102
TCGA-B2-5633
TCGA-B2-5635
TCGA-B2-5636
TCGA-B2-5639
TCGA-B2-5641
TCGA-B4-5377
TCGA-B4-5378
TCGA-B4-5832
TCGA-B4-5834
TCGA-B4-5835
TCGA-B4-5836
TCGA-B4-5838
TCGA-B4-5843
TCGA-B4-5844
TCGA-B8-4143
TCGA-B8-4146
TCGA-B8-4148
TCGA-B8-4151
TCGA-B8-4153
TCGA-B8-4154
TCGA-B8-4619
TCGA-B8-4620
TCGA-B8-4621
TCGA-B8-4622
TCGA-B8-5158
TCGA-B8-5159
TCGA-B8-5162
TCGA-B8-5163
TCGA-B8-5164
TCGA-B8-5165
TCGA-B8-5545
TCGA-B8-5546
TCGA-B8-5549
TCGA-B8-5550
TCGA-B8-5551
TCGA-B8-5552
TCGA-B8-5553
TCGA-B8-A54D
TCGA-B8-A54E
TCGA-B8-A54F
TCGA-B8-A54G
TCGA-B8-A54H
TCGA-B8-A54I
TCGA-B8-A54J
TCGA-B8-A54K
TCGA-B8-A7U6
TCGA-B8-A8YJ
TCGA-BP-4158
TCGA-BP-4159
TCGA-BP-4160
TCGA-BP-4161
TCGA-BP-4162
TCGA-BP-4163
TCGA-BP-4164
TCGA-BP-4165
TCGA-BP-4166
TCGA-BP-4167
TCGA-BP-4169
TCGA-BP-4170
TCGA-BP-4173
TCGA-BP-4174
TCGA-BP-4176
TCGA-BP-4177
TCGA-BP-4325
TCGA-BP-4326
TCGA-BP-4327
TCGA-BP-4329
TCGA-BP-4330
TCGA-BP-4331
TCGA-BP-4332
TCGA-BP-4334
TCGA-BP-4335
TCGA-BP-4337
TCGA-BP-4338
TCGA-BP-4340
TCGA-BP-4341
TCGA-BP-4342
TCGA-BP-4343
TCGA-BP-4344
TCGA-BP-4345
TCGA-BP-4346
TCGA-BP-4347
TCGA-BP-4349
TCGA-BP-4351
TCGA-BP-4352
TCGA-BP-4353
TCGA-BP-4354
TCGA-BP-4355
TCGA-BP-4756
TCGA-BP-4758
TCGA-BP-4759
TCGA-BP-4760
TCGA-BP-4761
TCGA-BP-4762
TCGA-BP-4763
TCGA-BP-4765
TCGA-BP-4766
TCGA-BP-4768
TCGA-BP-4769
TCGA-BP-4770
TCGA-BP-4771
TCGA-BP-4774
TCGA-BP-4775
TCGA-BP-4776
TCGA-BP-4777
TCGA-BP-4781
TCGA-BP-4782
TCGA-BP-4784
TCGA-BP-4787
TCGA-BP-4789
TCGA-BP-4790
TCGA-BP-4795
TCGA-BP-4797
TCGA-BP-4798
TCGA-BP-4799
TCGA-BP-4801
TCGA-BP-4803
TCGA-BP-4804
TCGA-BP-4807
TCGA-BP-4959
TCGA-BP-4960
TCGA-BP-4961
TCGA-BP-4962
TCGA-BP-4963
TCGA-BP-4964
TCGA-BP-4965
TCGA-BP-4967
TCGA-BP-4968
TCGA-BP-4969
TCGA-BP-4970
TCGA-BP-4971
TCGA-BP-4972
TCGA-BP-4973
TCGA-BP-4974
TCGA-BP-4975
TCGA-BP-4976
TCGA-BP-4977
TCGA-BP-4981
TCGA-BP-4982
TCGA-BP-4983
TCGA-BP-4985
TCGA-BP-4986
TCGA-BP-4987
TCGA-BP-4988
TCGA-BP-4989
TCGA-BP-4991
TCGA-BP-4992
TCGA-BP-4993
TCGA-BP-4994
TCGA-BP-4995
TCGA-BP-4998
TCGA-BP-4999
TCGA-BP-5000
TCGA-BP-5001
TCGA-BP-5004
TCGA-BP-5006
TCGA-BP-5007
TCGA-BP-5008
TCGA-BP-5009
TCGA-BP-5010
TCGA-BP-5168
TCGA-BP-5169
TCGA-BP-5170
TCGA-BP-5173
TCGA-BP-5174
TCGA-BP-5175
TCGA-BP-5176
TCGA-BP-5177
TCGA-BP-5178
TCGA-BP-5180
TCGA-BP-5181
TCGA-BP-5182
TCGA-BP-5183
TCGA-BP-5184
TCGA-BP-5185
TCGA-BP-5186
TCGA-BP-5187
TCGA-BP-5189
TCGA-BP-5190
TCGA-BP-5191
TCGA-BP-5192
TCGA-BP-5194
TCGA-BP-5195
TCGA-BP-5196
TCGA-BP-5198
TCGA-BP-5199
TCGA-BP-5200
TCGA-BP-5201
TCGA-BP-5202
TCGA-CJ-4634
TCGA-CJ-4635
TCGA-CJ-4636
TCGA-CJ-4637
TCGA-CJ-4638
TCGA-CJ-4639
TCGA-CJ-4640
TCGA-CJ-4641
TCGA-CJ-4642
TCGA-CJ-4643
TCGA-CJ-4644
TCGA-CJ-4868
TCGA-CJ-4869
TCGA-CJ-4870
TCGA-CJ-4871
TCGA-CJ-4872
TCGA-CJ-4873
TCGA-CJ-4874
TCGA-CJ-4875
TCGA-CJ-4876
TCGA-CJ-4878
TCGA-CJ-4881
TCGA-CJ-4882
TCGA-CJ-4884
TCGA-CJ-4885
TCGA-CJ-4886
TCGA-CJ-4887
TCGA-CJ-4888
TCGA-CJ-4889
TCGA-CJ-4890
TCGA-CJ-4891
TCGA-CJ-4892
TCGA-CJ-4893
TCGA-CJ-4894
TCGA-CJ-4895
TCGA-CJ-4897
TCGA-CJ-4899
TCGA-CJ-4900
TCGA-CJ-4901
TCGA-CJ-4902
TCGA-CJ-4903
TCGA-CJ-4904
TCGA-CJ-4905
TCGA-CJ-4907
TCGA-CJ-4908
TCGA-CJ-4912
TCGA-CJ-4916
TCGA-CJ-4918
TCGA-CJ-4920
TCGA-CJ-4923
TCGA-CJ-5671
TCGA-CJ-5672
TCGA-CJ-5675
TCGA-CJ-5676
TCGA-CJ-5677
TCGA-CJ-5678
TCGA-CJ-5679
TCGA-CJ-5680
TCGA-CJ-5681
TCGA-CJ-5682
TCGA-CJ-5683
TCGA-CJ-5684
TCGA-CJ-5686
TCGA-CJ-5689
TCGA-CJ-6027
TCGA-CJ-6028
TCGA-CJ-6030
TCGA-CJ-6031
TCGA-CJ-6032
TCGA-CJ-6033
TCGA-CW-5580
TCGA-CW-5581
TCGA-CW-5583
TCGA-CW-5584
TCGA-CW-5585
TCGA-CW-5587
TCGA-CW-5588
TCGA-CW-5589
TCGA-CW-5590
TCGA-CW-5591
TCGA-CW-6087
TCGA-CW-6088
TCGA-CW-6090
TCGA-CW-6093
TCGA-CW-6097
TCGA-CZ-4853
TCGA-CZ-4854
TCGA-CZ-4856
TCGA-CZ-4857
TCGA-CZ-4858
TCGA-CZ-4859
TCGA-CZ-4860
TCGA-CZ-4861
TCGA-CZ-4862
TCGA-CZ-4863
TCGA-CZ-4864
TCGA-CZ-4865
TCGA-CZ-4866
TCGA-CZ-5451
TCGA-CZ-5452
TCGA-CZ-5453
TCGA-CZ-5454
TCGA-CZ-5455
TCGA-CZ-5456
TCGA-CZ-5457
TCGA-CZ-5458
TCGA-CZ-5459
TCGA-CZ-5460
TCGA-CZ-5461
TCGA-CZ-5462
TCGA-CZ-5463
TCGA-CZ-5464
TCGA-CZ-5465
TCGA-CZ-5466
TCGA-CZ-5467
TCGA-CZ-5468
TCGA-CZ-5469
TCGA-CZ-5470
TCGA-CZ-5982
TCGA-CZ-5984
TCGA-CZ-5985
TCGA-CZ-5986
TCGA-CZ-5987
TCGA-CZ-5988
TCGA-CZ-5989
TCGA-DV-5565
TCGA-DV-5566
TCGA-DV-5567
TCGA-DV-5568
TCGA-DV-5569
TCGA-DV-5573
TCGA-DV-5574
TCGA-DV-5575
TCGA-DV-5576
TCGA-DV-A4W0
TCGA-EU-5904
TCGA-EU-5905
TCGA-EU-5906
TCGA-EU-5907
TCGA-G6-A5PC
TCGA-G6-A8L6
TCGA-G6-A8L7
TCGA-G6-A8L8
TCGA-MM-A563
TCGA-MM-A564
TCGA-MM-A84U
TCGA-MW-A4EC

## Sheet: TCGA KIRP patients
TCGA-2Z-A9J1-01
TCGA-2Z-A9J2-01
TCGA-2Z-A9J3-01
TCGA-2Z-A9J5-01
TCGA-2Z-A9J6-01
TCGA-2Z-A9J7-01
TCGA-2Z-A9J8-01
TCGA-2Z-A9J9-01
TCGA-2Z-A9JD-01
TCGA-2Z-A9JE-01
TCGA-2Z-A9JG-01
TCGA-2Z-A9JI-01
TCGA-2Z-A9JJ-01
TCGA-2Z-A9JK-01
TCGA-2Z-A9JL-01
TCGA-2Z-A9JM-01
TCGA-2Z-A9JN-01
TCGA-2Z-A9JO-01
TCGA-2Z-A9JP-01
TCGA-2Z-A9JQ-01
TCGA-2Z-A9JR-01
TCGA-2Z-A9JS-01
TCGA-2Z-A9JT-01
TCGA-4A-A93W-01
TCGA-4A-A93X-01
TCGA-4A-A93Y-01
TCGA-5P-A9JU-01
TCGA-A4-7287-01
TCGA-A4-7583-01
TCGA-A4-7584-01
TCGA-A4-7585-01
TCGA-A4-7734-01
TCGA-A4-7828-01
TCGA-A4-7915-01
TCGA-A4-7996-01
TCGA-A4-7997-01
TCGA-A4-8098-01
TCGA-A4-8310-01
TCGA-A4-8311-01
TCGA-A4-8312-01
TCGA-A4-8515-01
TCGA-A4-8516-01
TCGA-A4-8517-01
TCGA-A4-8518-01
TCGA-A4-8630-01
TCGA-A4-A48D-01
TCGA-A4-A4ZT-01
TCGA-A4-A57E-01
TCGA-A4-A5DU-01
TCGA-A4-A5XZ-01
TCGA-A4-A5Y0-01
TCGA-A4-A5Y1-01
TCGA-A4-A6HP-01
TCGA-A4-A772-01
TCGA-A4-A7UZ-01
TCGA-AL-3466-01
TCGA-AL-3468-01
TCGA-AL-3471-01
TCGA-AL-3473-01
TCGA-AL-7173-01
TCGA-AL-A5DJ-01
TCGA-AT-A5NU-01
TCGA-B1-5398-01
TCGA-B1-7332-01
TCGA-B1-A47M-01
TCGA-B1-A47N-01
TCGA-B1-A47O-01
TCGA-B1-A654-01
TCGA-B1-A655-01
TCGA-B1-A656-01
TCGA-B1-A657-01
TCGA-B3-3925-01
TCGA-B3-3926-01
TCGA-B3-4103-01
TCGA-B3-4104-01
TCGA-B3-8121-01
TCGA-B3-A6W5-01
TCGA-B9-4113-01
TCGA-B9-4115-01
TCGA-B9-5155-01
TCGA-B9-7268-01
TCGA-B9-A44B-01
TCGA-B9-A5W7-01
TCGA-B9-A5W8-01
TCGA-B9-A5W9-01
TCGA-B9-A69E-01
TCGA-B9-A8YH-01
TCGA-B9-A8YI-01
TCGA-BQ-5875-01
TCGA-BQ-5876-01
TCGA-BQ-5877-01
TCGA-BQ-5878-01
TCGA-BQ-5879-01
TCGA-BQ-5880-01
TCGA-BQ-5881-01
TCGA-BQ-5882-01
TCGA-BQ-5883-01
TCGA-BQ-5884-01
TCGA-BQ-5885-01
TCGA-BQ-5886-01
TCGA-BQ-5887-01
TCGA-BQ-5888-01
TCGA-BQ-5889-01
TCGA-BQ-5890-01
TCGA-BQ-5891-01
TCGA-BQ-5892-01
TCGA-BQ-5893-01
TCGA-BQ-5894-01
TCGA-BQ-7044-01
TCGA-BQ-7045-01
TCGA-BQ-7046-01
TCGA-BQ-7048-01
TCGA-BQ-7049-01
TCGA-BQ-7050-01
TCGA-BQ-7051-01
TCGA-BQ-7053-01
TCGA-BQ-7055-01
TCGA-BQ-7056-01
TCGA-BQ-7058-01
TCGA-BQ-7059-01
TCGA-BQ-7060-01
TCGA-BQ-7061-01
TCGA-BQ-7062-01
TCGA-DW-5560-01
TCGA-DW-5561-01
TCGA-DW-7834-01
TCGA-DW-7836-01
TCGA-DW-7837-01
TCGA-DW-7838-01
TCGA-DW-7839-01
TCGA-DW-7840-01
TCGA-DW-7841-01
TCGA-DW-7842-01
TCGA-DW-7963-01
TCGA-DZ-6131-01
TCGA-DZ-6132-01
TCGA-DZ-6133-01
TCGA-DZ-6134-01
TCGA-DZ-6135-01
TCGA-EV-5901-01
TCGA-EV-5902-01
TCGA-EV-5903-01
TCGA-F9-A4JJ-01
TCGA-F9-A7Q0-01
TCGA-F9-A7VF-01
TCGA-F9-A8NY-01
TCGA-F9-A97G-01
TCGA-G7-6789-01
TCGA-G7-6790-01
TCGA-G7-6792-01
TCGA-G7-6793-01
TCGA-G7-6795-01
TCGA-G7-6796-01
TCGA-G7-6797-01
TCGA-G7-7501-01
TCGA-G7-7502-01
TCGA-G7-A4TM-01
TCGA-G7-A8LB-01
TCGA-G7-A8LC-01
TCGA-G7-A8LD-01
TCGA-G7-A8LE-01
TCGA-GL-6846-01
TCGA-GL-7773-01
TCGA-GL-7966-01
TCGA-GL-8500-01
TCGA-GL-A4EM-01
TCGA-GL-A59R-01
TCGA-GL-A59T-01
TCGA-GL-A9DC-01
TCGA-GL-A9DD-01
TCGA-GL-A9DE-01
TCGA-HE-A5NF-01
TCGA-HE-A5NH-01
TCGA-HE-A5NI-01
TCGA-HE-A5NL-01
TCGA-IA-A40U-01
TCGA-IA-A40X-01
TCGA-IA-A40Y-01
TCGA-IA-A83S-01
TCGA-IA-A83T-01
TCGA-IA-A83V-01
TCGA-IA-A83W-01
TCGA-IZ-8195-01
TCGA-IZ-8196-01
TCGA-IZ-A6M8-01
TCGA-IZ-A6M9-01
TCGA-J7-6720-01
TCGA-J7-8537-01
TCGA-J7-A8I2-01
TCGA-KV-A6GD-01
TCGA-KV-A6GE-01
TCGA-KV-A74V-01
TCGA-MH-A55W-01
TCGA-MH-A55Z-01
TCGA-MH-A560-01
TCGA-MH-A561-01
TCGA-MH-A562-01
TCGA-MH-A854-01
TCGA-MH-A855-01
TCGA-MH-A856-01
TCGA-MH-A857-01
TCGA-O9-A75Z-01
TCGA-P4-A5E6-01
TCGA-P4-A5E7-01
TCGA-P4-A5E8-01
TCGA-P4-A5EA-01
TCGA-P4-A5EB-01
TCGA-P4-A5ED-01
TCGA-P4-AAVK-01
TCGA-P4-AAVL-01
TCGA-P4-AAVM-01
TCGA-P4-AAVO-01
TCGA-PJ-A5Z8-01
TCGA-PJ-A5Z9-01
TCGA-PJ-A8JU-01
TCGA-Q2-A5QZ-01
TCGA-SX-A71R-01
TCGA-SX-A71S-01
TCGA-SX-A71U-01
TCGA-SX-A71V-01
TCGA-SX-A71W-01
TCGA-SX-A7SL-01
TCGA-SX-A7SM-01
TCGA-SX-A7SN-01
TCGA-SX-A7SO-01
TCGA-SX-A7SP-01
TCGA-SX-A7SQ-01
TCGA-SX-A7SR-01
TCGA-SX-A7SS-01
TCGA-SX-A7SU-01
TCGA-UN-AAZ9-01
TCGA-UZ-A9PJ-01
TCGA-UZ-A9PK-01
TCGA-UZ-A9PL-01
TCGA-UZ-A9PM-01
TCGA-UZ-A9PN-01
TCGA-UZ-A9PO-01
TCGA-UZ-A9PP-01
TCGA-UZ-A9PQ-01
TCGA-UZ-A9PR-01
TCGA-UZ-A9PS-01
TCGA-UZ-A9PU-01
TCGA-UZ-A9PV-01
TCGA-UZ-A9PX-01
TCGA-UZ-A9PZ-01
TCGA-UZ-A9Q0-01
TCGA-UZ-A9Q1-01
TCGA-V9-A7HT-01
TCGA-WN-A9G9-01
TCGA-WN-AB4C-01
TCGA-Y8-A894-01
TCGA-Y8-A895-01
TCGA-Y8-A896-01
TCGA-Y8-A897-01
TCGA-Y8-A898-01
TCGA-Y8-A8RY-01
TCGA-Y8-A8RZ-01
TCGA-Y8-A8S0-01
TCGA-Y8-A8S1-01

## Sheet: TCGA KICH patients
TCGA-KL-8323
TCGA-KL-8324
TCGA-KL-8325
TCGA-KL-8326
TCGA-KL-8327
TCGA-KL-8328
TCGA-KL-8329
TCGA-KL-8330
TCGA-KL-8331
TCGA-KL-8332
TCGA-KL-8333
TCGA-KL-8334
TCGA-KL-8335
TCGA-KL-8336
TCGA-KL-8337
TCGA-KL-8338
TCGA-KL-8339
TCGA-KL-8340
TCGA-KL-8341
TCGA-KL-8342
TCGA-KL-8343
TCGA-KL-8344
TCGA-KL-8345
TCGA-KL-8346
TCGA-KM-8438
TCGA-KM-8439
TCGA-KM-8440
TCGA-KM-8441
TCGA-KM-8442
TCGA-KM-8443
TCGA-KM-8476
TCGA-KM-8477
TCGA-KM-8639
TCGA-KN-8418
TCGA-KN-8419
TCGA-KN-8421
TCGA-KN-8422
TCGA-KN-8423
TCGA-KN-8424
TCGA-KN-8425
TCGA-KN-8426
TCGA-KN-8427
TCGA-KN-8428
TCGA-KN-8429
TCGA-KN-8430
TCGA-KN-8431
TCGA-KN-8432
TCGA-KN-8433
TCGA-KN-8434
TCGA-KN-8435
TCGA-KN-8436
TCGA-KN-8437
TCGA-KO-8403
TCGA-KO-8404
TCGA-KO-8405
TCGA-KO-8406
TCGA-KO-8407
TCGA-KO-8408
TCGA-KO-8409
TCGA-KO-8410
TCGA-KO-8411
TCGA-KO-8413
TCGA-KO-8414
TCGA-KO-8415
TCGA-KO-8416
TCGA-KO-8417
